# Supplementary material for: Acetylation of histone H3 at lysine 64 regulates nucleosome dynamics and facilitates transcription
Source: eLife. 2014 Mar 25;3:e01632. doi: 10.7554/eLife.01632 (PMC3965291; doi:10.7554/eLife.01632)
Supplement: Supplementary file 1. — Oligonucleotides used in this study. DOI: http://dx.doi.org/10.7554/eLife.01632.026 [file elife01632s001.xlsx]

## Sheet: Sheet1
Supplementary file 1: Oligonucleotides used in this study
Target Name	Forward	Reverse	Application	References
mouse c-fos	5'-AGGGGCAAAGTAGAGCAGCTA-3'	5'-CCCTTCGGATTCTCCGTTTCT-3'	RT PCR	PrimerBank ID 31560587b2
mouse Egr1	5'-TATGAGCACCTGACCACAGAG-3'	5'-GCTGGGATAACTCGTCTCCA-3'	RT PCR	PrimerBank ID 76559936c1
mouse c-myc	5'-GCTCTCCATCCTATGTTGCGG-3'	5'-TCCAAGTAACTCGGTCATCATC-3'	RT PCR	PrimerBank ID 293629266b3
mouse Hsp70	5'-ATGGACAAGGCGCAGATCC-3'	5'-CTCCGACTTGTCCCCCATC-3'	RT PCR	This study Adapted from Chin et al., (2009)
mouse GAPDH	5'-CAAGGTCATCCATGACAACTTTG-3'	5'-GTCCACCACCCTGTTGCTGTAG-3'	RT PCR	Thermo Scientific
human p300	5'-GGAAGTGCTGGCAACTTACTG-3'	5'-CCATAAGGATTGGGGTTGTTC-3'	RT PCR	Tropberger et al., 2013
human CBP	5'-CTGAGACCCTAACGCAGGTTT-3'	5'-GCTGTCCAAATGGACTTGTGT-3'	RT PCR	Tropberger et al., 2013
human GCN5	5'-CAGAATGTCTTTTCCCACCAG-3'	5'-TGATCAAGGCCAGAGTCTTGT-3'	RT PCR	Tropberger et al., 2013
human PCAF	5'-GACTGCGATCTCCCAATGAT-3'	5'-ACACCTGTGTGGTTTCGTACC-3'	RT PCR	Tropberger et al., 2013
human Mof	5'-GTCACGGTGGAGATCGGAGA-3'	5'-CAGAATGCCAGGTGCTATCC-3'	RT PCR	PrimerBank ID 226371637b1
mouse AFM	5'-ACCTGTCAGGCAAGCACTTT-3'	5'-AACCAGCCCACAGGGTAAG-3'	ChIP	This study
mouse Gapdh	5'-ATCCTGTAGGCCAGGTGATG-3'	5'-AGGCTCAAGGGCTTTTAAGG-3'	ChIP	Matsui et al., 2010
mouse Hprt	5'-CCAAGACGACCGCATGAGAG-3'	5'-CAACGGAGTGATTGCGCATT-3'	ChIP	Daujat et al., 2009
mouse Runx-2	5'-TGTTTGTGAGGCGAATGAAG-3'	5'-AAGCCACAGTGGTAGGCAGT-3'	ChIP	This study
mouse IL10	5'-AGGGAGGAGGAGCCTGAATA-3'	5'-TGTGGCTTTGGTAGTGCAAG-3'	ChIP	This study
mouse Pou5f1 (Oct4)	5'-TAGGTGAGCCGTCTTTCCAC-3'	5'-CGAAGTCTGAAGCCAGGTGT-3'	ChIP	This study
mouse Nanog	5'-TAAGGAATTCAGTCCCCGAAG-3'	5'-TGATAAGGACACCCGCTTATG-3'	ChIP	This study
mouse Dppa3	5'-AAGGACCCTGAAACTCCTCA-3'	5'-AGTGATACCAGCCTCGTGCTA-3'	ChIP	This study
mouse Pax6	5'-TGGGTTTGGTGTTTCTAGGC-3'	5'-ACCGCCCTTGGTTAAAGTCT-3'	ChIP	This study
mouse HoxB3	5'-AGAGCCAACCTCTTGCACAT-3'	5'-TC AC GCGCTGGGGATACT-3'	ChIP	This study
mouse HoxD3	5'-GATTGGTGTGGGCATTCTCT-3'	5'-TGTTACTGGAGCTGCCTCCT-3'	ChIP	This study
mouse Snrpn ICR	5'-AGGTTGTGACTGGGATCTTG-3'	5'-TGCAGCGGCAACAGAACTTCT-3'	SSCP PCR	Pannetier et al., 2008
mouse KvDMR1	5'-CTCAGTTCCACGATACCCTTCC-3'	5'-CTTACAGAAGCAGGGGTGGTCT-3'	SSCP PCR	Umlauf et al., 2004
mouse sub.tel-chr2	5'-GAATCCTCCCTGTAGCAGGG-3'	5'-GTACATAACCGATCCAGGTGTG-3'	ChIP	Daujat et al., 2009
mouse SineB1	5'-GTGGCGCACGCCTTTAATC-3'	5'-GACAGGGTTTCTCTGTGTAG-3'	ChIP	Daujat et al., 2009
mouse SineB2	5'-GAGATGGCTCAGTGGTTAAG-3'	5'-CTGTCTTCAGACACTCCAG-3'	ChIP	Daujat et al., 2009
mouse LineL1-5’	5'-CCGGGACTCCAAGGAACTTA-3'	5'-CCTCCTGGCCGAAGAAGA-3'	ChIP	Daujat et al., 2009
mouse Major satellite	5'-GACGACTTGAAAAATGACGAAATC-3'	5'-CATATTCCAGGTCCTTCAGTGTGC-3'	ChIP	Daujat et al., 2009
mouse Minor satellite	5'-CATGGAAAATGATAAAAACC-3'	5'-CATCTAATATGTTCTACAGTGTGG-3'	ChIP	Daujat et al., 2009
mouse IAPs	5'-CTCCATGTGCTCTGCCTTCC-3'	5'-CCCCGTCCCTTTTTTAGGAGA-3'	ChIP	Daujat et al., 2009
mouse intergenic region	5'-CAGCATTCCAGGAGGTTAGC-3'	5'-GTGCCTCATGTGCAGTCAGT-3'	ChIP	Daujat et al., 2009
mouse gene desert region	5'-GCACTACTTCCGTGCCAATTA-3'	5'-TGACAGCTTCACTATGCTTGG-3'	ChIP	This study
human PFDN4	5'-TTGGCATGTACCAAGTCCTTC-3'	5'-ACATTCCGTCCTCTTGGACTT-3'	ChIP	Tropberger et al., 2013
human TIGA1	5'-CAGTGGGTCCTTCCACTTGTA-3'	5'-CAGAGCAAAAACCACAGCAAG-3'	ChIP	Tropberger et al., 2013
human PMF1	5'-AAAGGAATAGAGAGCAGCTGACA-3'	5'-CATCCAGAGTCCCAACCTCT-3'	ChIP	Tropberger et al., 2013
human beta-actin	5'-TAGAAGTCGCAGGACCACACT-3'	5'-TGGGTAGGTTTGTAGCCTTCAT-3'	ChIP	Tropberger et al., 2013
human gene desert region	5'-AATCACCTTGCATCTGTTTGG-3'	5'-AAAAGGAGAAACCCAGTGGAA-3'	ChIP	Tropberger et al., 2013
human TFF1	5'-GCTACATGGAAGGATTTGCTG-3'	5'-CATGGGAAAGAGGGACTTTCT-3'	ChIP	Tropberger et al., 2013
Chin, P.Y. et al. 2009. Stress response genes are suppressed in mouse preimplantation embryos by granulocyte-macrophage
colony-stimulating factor (GM-CSF). Hum Reprod. 12, 2997-3009.
Matsui, T. et al. 2010. Proviral silencing in embryonic stem cells requires the histone methyltransferase ESET. Nature. 464, 927-31
